# Supplementary material for: Optical Nanoscopy of Cytokine-Induced Structural Alterations of the Endoplasmic Reticulum and Golgi Apparatus in Insulin-Secreting Cells
Source: Int J Mol Sci. 2024 Sep 27;25(19):10391. doi: 10.3390/ijms251910391 (PMC11476361; doi:10.3390/ijms251910391)
Supplement: Supplementary file 1 [file ijms-25-10391-s001.zip]

Archive with 1 entries (1 files):
- ijms-3175365-supplementary.pdf
